# Supplementary material for: A Population-Based Study of U.S. Trends in Selected Congenital Anomalies (2016–2023) and Socio-Demographic Disparities: A CDC WONDER Analysis
Source: Children (Basel). 2026 Jan 29;13(2):192. doi: 10.3390/children13020192 (PMC12939100; doi:10.3390/children13020192)
Supplement: Supplementary file 1 [file children-13-00192-s001.zip]

Archive with 1 entries (1 files):
- children-4099274-supplementary.xlsx
