# Supplementary material for: A Population-Based Study of U.S. Trends in Selected Congenital Anomalies (2016–2023) and Socio-Demographic Disparities: A CDC WONDER Analysis
Source: Children (Basel). 2026 Jan 29;13(2):192. doi: 10.3390/children13020192 (PMC12939100; doi:10.3390/children13020192)
Supplement: Supplementary file 1 [file children-13-00192-s001.zip › children-4099274-supplementary.xlsx]

## Sheet: BMI and Anomalies
Category	Singleton Births	Singleton Anomalies	Singleton % Anomalies
Maternal BMI underweight <18.5	92020	291	3.16
Maternal BMI Normal 18.5-24.9	1284387	3933	3.06
Maternal BMI Overweight 25-29.9	944078	3081	3.26
Maternal BMI Obesity I 30-34.9	578583	1919	3.32
Maternal BMI Obesity II 35-39.9	292590	1099	3.76
Maternal BMI Obesity III 40 or more	211756	853	4.03
Maternal BMI Unknown	79557	361	4.54
Maternal Age <15	1739	0	0
Maternal Age 15-19	138773	507	3.65
Maternal Age 20-24	602488	2046	3.4
Maternal Age 25-29	956893	2760	2.88
Maternal Age 30-34	1060074	3023	2.85
Maternal Age 35-39	581686	2194	3.77
Maternal Age 40-44	131527	916	6.96
Maternal Age 45-49	8747	79	9.03
American indian / Alaskan	34197	173	5.06
Asian	223356	450	2.01
Black	532028	1499	2.82
Natïve Hawaiian	13736	47	3.42
White	2576969	9014	3.5
>1 race	102658	354	3.45
Tobacco use Yes	104005	599	5.96
Tobacco use No	3365965	10877	3.23
Tobacco use Unknown	13001	61	4.69
Prepregnancy diabetes Yes	42887	337	7.86
Prepregnancy diabetes No	3434492	11179	3.26
Prepregnancy diabetes Unknown	5592	21	3.76
Pre pregnancy HTN Yes	107665	577	5.36
Pre pregnancy HTN No	3369714	10939	3.25
Pre pregnancy HTN Unknown	5592	21	3.76
Infertility treatment used Yes	77762	344	4.42
Infertility treatment used No	3399617	11172	3.29
Infertility treatment used Unknown	5592	21	3.76
Fertility enhancing drugs Yes	24963	131	5.25
Fertility enhancing drugs No	3450413	11372	3.3
ART used Yes	58665	245	4.18
ART used No	3416666	11285	3.3
Total	3482971	11537	3.31
